# Supplementary material for: Circumscription and synopsis of Eugenia section Speciosae Bünger & Mazine (Myrtaceae)
Source: PhytoKeys. 2016 Feb 25;(61):73–80. doi: 10.3897/phytokeys.61.7904 (PMC4816983; doi:10.3897/phytokeys.61.7904)
Supplement: XML Treatment for Eugenia sect. Speciosae [file phytokeys.61.7904-treatment1.xml]

<!DOCTYPE tp:taxon-treatment
  PUBLIC "-//TaxonX//DTD Taxonomic Treatment Publishing DTD v0 20100105//EN" "tax-treatment-NSO.dtd">
<tp:taxon-treatment xmlns:tp="http://www.plazi.org/taxpub"><tp:treatment-meta><kwd-group><label>Taxon classification</label><kwd><named-content content-type="kingdom">Plantae</named-content></kwd><kwd><named-content content-type="order">Myrtales</named-content></kwd><kwd><named-content content-type="family">Myrtaceae</named-content></kwd></kwd-group><mixed-citation publication-type="journal"><person-group><name><surname>de Oliveira Bünger</surname><given-names>Mariana</given-names></name><name><surname>Mazine</surname><given-names>Fiorella Fernanda</given-names></name><name><surname>Lucas</surname><given-names>Eve J.</given-names></name><name><surname>Stehmann</surname><given-names>João Renato</given-names></name></person-group><article-title>Circumscription and synopsis of <italic><tp:taxon-name><tp:taxon-name-part taxon-name-part-type="genus">Eugenia</tp:taxon-name-part></tp:taxon-name></italic> section <italic><tp:taxon-name><tp:taxon-name-part taxon-name-part-type="section">Speciosae</tp:taxon-name-part></tp:taxon-name></italic> Bünger &amp; Mazine (<tp:taxon-name><tp:taxon-name-part taxon-name-part-type="family">Myrtaceae</tp:taxon-name-part></tp:taxon-name>)</article-title><source>PhytoKeys</source><day>25</day><month>2</month><year>2016</year><volume>2016</volume><issue>61</issue><fpage>73</fpage><lpage>80</lpage><pub-id pub-id-type="doi">10.3897/phytokeys.61.7904</pub-id></mixed-citation></tp:treatment-meta><tp:nomenclature><tp:taxon-name>
            <tp:taxon-name-part taxon-name-part-type="genus">Eugenia</tp:taxon-name-part>
            <tp:taxon-name-part taxon-name-part-type="infraspecific-rank">sect.</tp:taxon-name-part>
            <tp:taxon-name-part taxon-name-part-type="section">Speciosae</tp:taxon-name-part>
            <object-id xmlns:xlink="http://www.w3.org/1999/xlink" content-type="ipni" xlink:type="simple">urn:lsid:ipni.org:names:77153396-1</object-id>
          </tp:taxon-name><tp:taxon-authority>Bünger &amp; Mazine</tp:taxon-authority><tp:taxon-status xmlns:xlink="http://www.w3.org/1999/xlink" xlink:type="simple">sect. nov.</tp:taxon-status></tp:nomenclature><tp:treatment-sec sec-type="Notes"><title>Notes.</title><p>Trees or shrubs; hairs simple. Indeterminate inflorescence which produces a floral region that, for instance, produces monads, dyads or triads and vegetative innovative shoots, as an auxotelic inflorescence (Briggs and Johnson 1989); bracteoles linear or narrowly elliptic persistent at anthesis but caducous in mature fruits; flowers showy always 4–merous; sepals showy, free, foliaceous, sepals and petals concealing the apex of the bud; ovary 2–locular; ovules 2–many, placenta axile. Fruit crowned by the calyx lobes. Seeds 1–2; seed coat membranous or cartilaginous; embryo with fused cotyledons.</p></tp:treatment-sec><tp:treatment-sec sec-type="Type"><title>Type.</title><p>
            <italic><tp:taxon-name><tp:taxon-name-part taxon-name-part-type="genus">Eugenia</tp:taxon-name-part> <tp:taxon-name-part taxon-name-part-type="species">speciosa</tp:taxon-name-part></tp:taxon-name></italic> Cambess. Fl. Bras. Merid. 2 (19): 351. 1832.</p><p>
            <tp:taxon-name><tp:taxon-name-part taxon-name-part-type="genus">Eugenia</tp:taxon-name-part> <tp:taxon-name-part taxon-name-part-type="infraspecific-rank">sect.</tp:taxon-name-part> <tp:taxon-name-part taxon-name-part-type="section">Speciosae</tp:taxon-name-part></tp:taxon-name> contains six species with three occurring in the Atlantic Forest of Brazil, and one distributed in northern South America, in the Amazon. The Atlantic Forest-Amazon disjunction distribution represents a classic biogeographic pattern of the Southern Hemisphere (<xref ref-type="bibr" rid="B11">McVaugh 1968</xref>).</p></tp:treatment-sec><ref-list><ref id="B11"><mixed-citation xmlns:xlink="http://www.w3.org/1999/xlink" xlink:type="simple">
          <person-group><name name-style="western"><surname>McVaugh</surname><given-names>R</given-names></name></person-group> (<year>1968</year>) <article-title>The genera of American <tp:taxon-name><tp:taxon-name-part taxon-name-part-type="family">Myrtaceae</tp:taxon-name-part></tp:taxon-name> – an interim report.</article-title> <source>Taxon</source> <volume>17</volume>: <fpage>354</fpage>–<lpage>418</lpage>. doi: <ext-link xlink:type="simple" ext-link-type="doi" xlink:href="10.2307/1217393">10.2307/1217393</ext-link></mixed-citation></ref></ref-list></tp:taxon-treatment>
