# Supplementary material for: Circumscription and synopsis of Eugenia section Speciosae Bünger & Mazine (Myrtaceae)
Source: PhytoKeys. 2016 Feb 25;(61):73–80. doi: 10.3897/phytokeys.61.7904 (PMC4816983; doi:10.3897/phytokeys.61.7904)
Supplement: XML Treatment for Eugenia bunchosiifolia [file phytokeys.61.7904-treatment2.xml]

<!DOCTYPE tp:taxon-treatment
  PUBLIC "-//TaxonX//DTD Taxonomic Treatment Publishing DTD v0 20100105//EN" "tax-treatment-NSO.dtd">
<tp:taxon-treatment xmlns:tp="http://www.plazi.org/taxpub"><tp:treatment-meta><kwd-group><label>Taxon classification</label><kwd><named-content content-type="kingdom">Plantae</named-content></kwd><kwd><named-content content-type="order">Myrtales</named-content></kwd><kwd><named-content content-type="family">Myrtaceae</named-content></kwd></kwd-group><mixed-citation publication-type="journal"><person-group><name><surname>de Oliveira Bünger</surname><given-names>Mariana</given-names></name><name><surname>Mazine</surname><given-names>Fiorella Fernanda</given-names></name><name><surname>Lucas</surname><given-names>Eve J.</given-names></name><name><surname>Stehmann</surname><given-names>João Renato</given-names></name></person-group><article-title>Circumscription and synopsis of <italic><tp:taxon-name><tp:taxon-name-part taxon-name-part-type="genus">Eugenia</tp:taxon-name-part></tp:taxon-name></italic> section <italic><tp:taxon-name><tp:taxon-name-part taxon-name-part-type="section">Speciosae</tp:taxon-name-part></tp:taxon-name></italic> Bünger &amp; Mazine (<tp:taxon-name><tp:taxon-name-part taxon-name-part-type="family">Myrtaceae</tp:taxon-name-part></tp:taxon-name>)</article-title><source>PhytoKeys</source><day>25</day><month>2</month><year>2016</year><volume>2016</volume><issue>61</issue><fpage>73</fpage><lpage>80</lpage><pub-id pub-id-type="doi">10.3897/phytokeys.61.7904</pub-id></mixed-citation></tp:treatment-meta><tp:nomenclature><label>1.</label><tp:taxon-name>
            <tp:taxon-name-part taxon-name-part-type="genus">Eugenia</tp:taxon-name-part>
            <tp:taxon-name-part taxon-name-part-type="species">bunchosiifolia</tp:taxon-name-part>
          </tp:taxon-name><tp:taxon-authority>Nied., Nat. Pflanzenfam. 3, Abt. 7: 82. 1893.</tp:taxon-authority><tp:nomenclature-citation-list><tp:nomenclature-citation><tp:taxon-name>
            <tp:taxon-name-part taxon-name-part-type="genus">Eugenia</tp:taxon-name-part>
            <tp:taxon-name-part taxon-name-part-type="species">bunchosiifolia</tp:taxon-name-part>
          </tp:taxon-name><comment>Basionym: <tp:taxon-name><tp:taxon-name-part taxon-name-part-type="genus">Phyllocalyx</tp:taxon-name-part> <tp:taxon-name-part taxon-name-part-type="species">grandifolius</tp:taxon-name-part></tp:taxon-name> O. Berg, Fl. Bras. 14(1): 333. 1857.</comment></tp:nomenclature-citation><tp:nomenclature-citation><tp:taxon-name>
            <tp:taxon-name-part taxon-name-part-type="genus">Eugenia</tp:taxon-name-part>
            <tp:taxon-name-part taxon-name-part-type="species">bunchosiifolia</tp:taxon-name-part>
          </tp:taxon-name><comment>Type: Brazil. <italic>Habitat ad urbem Santos in prov. S.Pauli, fructificat Majo</italic>: Sellow s.n. (holotype: B, destroyed; lectotype here designated: K[000170006]!)</comment></tp:nomenclature-citation><tp:nomenclature-citation><tp:taxon-name><tp:taxon-name-part taxon-name-part-type="genus">Phyllocalyx</tp:taxon-name-part> <tp:taxon-name-part taxon-name-part-type="species">grandifolius</tp:taxon-name-part> <tp:taxon-name-part taxon-name-part-type="infraspecific-rank">var.</tp:taxon-name-part> <tp:taxon-name-part taxon-name-part-type="variety">pyriformis</tp:taxon-name-part></tp:taxon-name><comment> O. Berg, Fl. Bras. 14(1): 591. 1859.</comment></tp:nomenclature-citation><tp:nomenclature-citation><tp:taxon-name>
            <tp:taxon-name-part taxon-name-part-type="genus">Eugenia</tp:taxon-name-part>
            <tp:taxon-name-part taxon-name-part-type="species">bunchosiifolia</tp:taxon-name-part>
          </tp:taxon-name><comment>Type: Brazil. <italic>Habitat in silvis prope urbem Rio de Janeiro, e.g. ad Tejuca, florebat Novembri, fructificabat Septembri</italic>: Riedel s.n. (holotype: <named-content xmlns:xlink="http://www.w3.org/1999/xlink" content-type="dwc:institutional_code" xlink:type="simple">LE</named-content>! [photo])</comment></tp:nomenclature-citation><tp:nomenclature-citation><tp:taxon-name><tp:taxon-name-part taxon-name-part-type="genus">Eugenia</tp:taxon-name-part> <tp:taxon-name-part taxon-name-part-type="species">santensis</tp:taxon-name-part></tp:taxon-name><comment> Kiaerskou, Enum. Myrt. Bras. 163. 1893, nom. superfl.</comment></tp:nomenclature-citation><tp:nomenclature-citation><tp:taxon-name>
            <tp:taxon-name-part taxon-name-part-type="genus">Eugenia</tp:taxon-name-part>
            <tp:taxon-name-part taxon-name-part-type="species">bunchosiifolia</tp:taxon-name-part>
          </tp:taxon-name><comment>Type: Based on <tp:taxon-name><tp:taxon-name-part taxon-name-part-type="genus">Phyllocalyx</tp:taxon-name-part> <tp:taxon-name-part taxon-name-part-type="species">grandifolius</tp:taxon-name-part></tp:taxon-name> O. Berg</comment></tp:nomenclature-citation><tp:nomenclature-citation><tp:taxon-name><tp:taxon-name-part taxon-name-part-type="genus">Eugenia</tp:taxon-name-part> <tp:taxon-name-part taxon-name-part-type="species">littoralis</tp:taxon-name-part></tp:taxon-name><comment> Mattos, Loefgrenia 42:1. 1970, nom. illeg.</comment></tp:nomenclature-citation><tp:nomenclature-citation><tp:taxon-name>
            <tp:taxon-name-part taxon-name-part-type="genus">Eugenia</tp:taxon-name-part>
            <tp:taxon-name-part taxon-name-part-type="species">bunchosiifolia</tp:taxon-name-part>
          </tp:taxon-name><comment>Type: Brazil. São Paulo: Peruibe, Prainha, 25 Jul 1969, Mattos 15599 (holotype: <named-content xmlns:xlink="http://www.w3.org/1999/xlink" content-type="dwc:institutional_code" xlink:type="simple">HB</named-content>!)</comment></tp:nomenclature-citation><tp:nomenclature-citation><tp:taxon-name><tp:taxon-name-part taxon-name-part-type="genus">Eugenia</tp:taxon-name-part> <tp:taxon-name-part taxon-name-part-type="species">brunoi</tp:taxon-name-part></tp:taxon-name><comment> Mattos, Loefgrenia 99:2. 1990, syn. nov.</comment></tp:nomenclature-citation><tp:nomenclature-citation><tp:taxon-name>
            <tp:taxon-name-part taxon-name-part-type="genus">Eugenia</tp:taxon-name-part>
            <tp:taxon-name-part taxon-name-part-type="species">bunchosiifolia</tp:taxon-name-part>
          </tp:taxon-name><comment>Type: Based on <tp:taxon-name><tp:taxon-name-part taxon-name-part-type="genus">Eugenia</tp:taxon-name-part> <tp:taxon-name-part taxon-name-part-type="species">littoralis</tp:taxon-name-part></tp:taxon-name> Mattos</comment></tp:nomenclature-citation></tp:nomenclature-citation-list></tp:nomenclature><tp:treatment-sec sec-type="Notes"><title>Notes.</title><p>
            <italic><tp:taxon-name><tp:taxon-name-part taxon-name-part-type="genus">Eugenia</tp:taxon-name-part> <tp:taxon-name-part taxon-name-part-type="species">bunchosiifolia</tp:taxon-name-part></tp:taxon-name></italic> is a tree 3–15m alt. from the coastal Atlantic Forest of Brazil, growing in rainforests from Paraná, Rio de Janeiro and São Paulo states. This <!--PageBreak-->species has glabrous leaves with obscure glandular dots visible on both faces, leaf apices are acuminate, without cartilaginous margins, the hypanthium is velutinous. The lectotype of <italic><tp:taxon-name><tp:taxon-name-part taxon-name-part-type="genus">Eugenia</tp:taxon-name-part> <tp:taxon-name-part taxon-name-part-type="species">bunchosiifolia</tp:taxon-name-part></tp:taxon-name></italic> was chosen because the holotype was destroyed in the Second World War. The specimem found at K was a isotype and now considered the lectotype of this name.</p><p>The protologue and the examinated holotype of <italic><tp:taxon-name><tp:taxon-name-part taxon-name-part-type="genus">Eugenia</tp:taxon-name-part> <tp:taxon-name-part taxon-name-part-type="species">brunoi</tp:taxon-name-part></tp:taxon-name></italic> matches with those of <italic><tp:taxon-name><tp:taxon-name-part taxon-name-part-type="genus">Eugenia</tp:taxon-name-part> <tp:taxon-name-part taxon-name-part-type="species">bunchosiifolia</tp:taxon-name-part></tp:taxon-name></italic>, hence this species is here synonymized with <italic><tp:taxon-name><tp:taxon-name-part taxon-name-part-type="genus">Eugenia</tp:taxon-name-part> <tp:taxon-name-part taxon-name-part-type="species">bunchosiifolia</tp:taxon-name-part></tp:taxon-name></italic></p></tp:treatment-sec></tp:taxon-treatment>
