# Supplementary material for: Circumscription and synopsis of Eugenia section Speciosae Bünger & Mazine (Myrtaceae)
Source: PhytoKeys. 2016 Feb 25;(61):73–80. doi: 10.3897/phytokeys.61.7904 (PMC4816983; doi:10.3897/phytokeys.61.7904)
Supplement: XML Treatment for Eugenia longipetiolata [file phytokeys.61.7904-treatment4.xml]

<!DOCTYPE tp:taxon-treatment
  PUBLIC "-//TaxonX//DTD Taxonomic Treatment Publishing DTD v0 20100105//EN" "tax-treatment-NSO.dtd">
<tp:taxon-treatment xmlns:tp="http://www.plazi.org/taxpub"><tp:treatment-meta><kwd-group><label>Taxon classification</label><kwd><named-content content-type="kingdom">Plantae</named-content></kwd><kwd><named-content content-type="order">Myrtales</named-content></kwd><kwd><named-content content-type="family">Myrtaceae</named-content></kwd></kwd-group><mixed-citation publication-type="journal"><person-group><name><surname>de Oliveira Bünger</surname><given-names>Mariana</given-names></name><name><surname>Mazine</surname><given-names>Fiorella Fernanda</given-names></name><name><surname>Lucas</surname><given-names>Eve J.</given-names></name><name><surname>Stehmann</surname><given-names>João Renato</given-names></name></person-group><article-title>Circumscription and synopsis of <italic><tp:taxon-name><tp:taxon-name-part taxon-name-part-type="genus">Eugenia</tp:taxon-name-part></tp:taxon-name></italic> section <italic><tp:taxon-name><tp:taxon-name-part taxon-name-part-type="section">Speciosae</tp:taxon-name-part></tp:taxon-name></italic> Bünger &amp; Mazine (<tp:taxon-name><tp:taxon-name-part taxon-name-part-type="family">Myrtaceae</tp:taxon-name-part></tp:taxon-name>)</article-title><source>PhytoKeys</source><day>25</day><month>2</month><year>2016</year><volume>2016</volume><issue>61</issue><fpage>73</fpage><lpage>80</lpage><pub-id pub-id-type="doi">10.3897/phytokeys.61.7904</pub-id></mixed-citation></tp:treatment-meta><tp:nomenclature><label>3.</label><tp:taxon-name>
            <tp:taxon-name-part taxon-name-part-type="genus">Eugenia</tp:taxon-name-part>
            <tp:taxon-name-part taxon-name-part-type="species">longipetiolata</tp:taxon-name-part>
          </tp:taxon-name><tp:taxon-authority>Mattos, Dusenia 8: 162. 1968.</tp:taxon-authority><xref ref-type="fig" rid="F1">Fig. 1D</xref><tp:nomenclature-citation-list><tp:nomenclature-citation><tp:taxon-name>
            <tp:taxon-name-part taxon-name-part-type="genus">Eugenia</tp:taxon-name-part>
            <tp:taxon-name-part taxon-name-part-type="species">longipetiolata</tp:taxon-name-part>
          </tp:taxon-name><comment>Basionym: <tp:taxon-name><tp:taxon-name-part taxon-name-part-type="genus">Stenocalyx</tp:taxon-name-part> <tp:taxon-name-part taxon-name-part-type="species">mutabilis</tp:taxon-name-part></tp:taxon-name> O. Berg, Fl. Bras. 14(1): 347. 1857.</comment></tp:nomenclature-citation><tp:nomenclature-citation><tp:taxon-name>
            <tp:taxon-name-part taxon-name-part-type="genus">Eugenia</tp:taxon-name-part>
            <tp:taxon-name-part taxon-name-part-type="species">longipetiolata</tp:taxon-name-part>
          </tp:taxon-name><comment>Type: Brazil. <tp:taxon-name><tp:taxon-name-part taxon-name-part-type="genus">Tingua</tp:taxon-name-part></tp:taxon-name>, Schott 5854 (lectotype here designated M [M-0170971]!; isolectotype W! [photo])</comment></tp:nomenclature-citation><tp:nomenclature-citation><tp:taxon-name><tp:taxon-name-part taxon-name-part-type="genus">Eugenia</tp:taxon-name-part> <tp:taxon-name-part taxon-name-part-type="species">mutabilis</tp:taxon-name-part></tp:taxon-name><comment> Nied., Nat. Pflanzenfam. 3, Abt. 7: 81. 1893, nom. illeg.</comment></tp:nomenclature-citation><tp:nomenclature-citation><tp:taxon-name>
            <tp:taxon-name-part taxon-name-part-type="genus">Eugenia</tp:taxon-name-part>
            <tp:taxon-name-part taxon-name-part-type="species">longipetiolata</tp:taxon-name-part>
          </tp:taxon-name><comment>Type: Based on <tp:taxon-name><tp:taxon-name-part taxon-name-part-type="genus">Stenocalyx</tp:taxon-name-part> <tp:taxon-name-part taxon-name-part-type="species">mutabilis</tp:taxon-name-part></tp:taxon-name> O. Berg</comment></tp:nomenclature-citation><tp:nomenclature-citation><tp:taxon-name><tp:taxon-name-part taxon-name-part-type="genus">Eugenia</tp:taxon-name-part> <tp:taxon-name-part taxon-name-part-type="species">tinguana</tp:taxon-name-part></tp:taxon-name><comment> Mattos, Loefgrenia 123: 1. 2006, nom. superfl.</comment></tp:nomenclature-citation><tp:nomenclature-citation><tp:taxon-name>
            <tp:taxon-name-part taxon-name-part-type="genus">Eugenia</tp:taxon-name-part>
            <tp:taxon-name-part taxon-name-part-type="species">longipetiolata</tp:taxon-name-part>
          </tp:taxon-name><comment>Type: Based on <tp:taxon-name><tp:taxon-name-part taxon-name-part-type="genus">Stenocalyx</tp:taxon-name-part> <tp:taxon-name-part taxon-name-part-type="species">mutabilis</tp:taxon-name-part></tp:taxon-name> O. Berg</comment></tp:nomenclature-citation></tp:nomenclature-citation-list></tp:nomenclature><tp:treatment-sec sec-type="Notes"><title>Notes.</title><p>
            <italic><tp:taxon-name><tp:taxon-name-part taxon-name-part-type="genus">Eugenia</tp:taxon-name-part> <tp:taxon-name-part taxon-name-part-type="species">longipetiolata</tp:taxon-name-part></tp:taxon-name></italic> is a tree up to 15 m high from coastal Atlantic Forest of Brazil, growing in ombrophilous forests from Rio de Janeiro and São Paulo states. This species has leaves with visible, flat gland dots on both faces, black-floccose simple trichomes on abaxial faces, caudate apices, non-cartilaginous margins and a ferruginous-pubescent hypanthium.</p><p>The lectotype was chosen for <italic><tp:taxon-name><tp:taxon-name-part taxon-name-part-type="genus">Stenocalyx</tp:taxon-name-part> <tp:taxon-name-part taxon-name-part-type="species">mutabilis</tp:taxon-name-part></tp:taxon-name></italic> because Berg did not indicate a single specimen and Mattos did not designate a ectotype when he published the nom. nov.. The specimen from M was seen and here considered the lectotype for the name.</p><fig id="F1" position="float" orientation="portrait"><label>Figure 1.</label><caption><p>
          <bold>A, B</bold> Auxotelic inflorescence and foliaceous calyx, <italic><tp:taxon-name><tp:taxon-name-part taxon-name-part-type="genus">Eugenia</tp:taxon-name-part> <tp:taxon-name-part taxon-name-part-type="species">wentii</tp:taxon-name-part></tp:taxon-name></italic> (photo by B. Holst) <bold>C, E, F</bold> <italic><tp:taxon-name><tp:taxon-name-part taxon-name-part-type="genus">Eugenia</tp:taxon-name-part> <tp:taxon-name-part taxon-name-part-type="species">speciosa</tp:taxon-name-part></tp:taxon-name></italic>, mature fruit with decidous bracteoles, stem bark and position and format of the bracteoles (photos by M.O.Bünger); D <italic><tp:taxon-name><tp:taxon-name-part taxon-name-part-type="genus">Eugenia</tp:taxon-name-part> <tp:taxon-name-part taxon-name-part-type="species">longipetiolata</tp:taxon-name-part></tp:taxon-name></italic> (photo by M.O.Bünger).</p></caption><graphic xmlns:xlink="http://www.w3.org/1999/xlink" xlink:href="phytokeys-061-073-g001.jpg" position="float" orientation="portrait" xlink:type="simple" id="oo_79805.jpg"/></fig></tp:treatment-sec></tp:taxon-treatment>
