# Supplementary material for: Circumscription and synopsis of Eugenia section Speciosae Bünger & Mazine (Myrtaceae)
Source: PhytoKeys. 2016 Feb 25;(61):73–80. doi: 10.3897/phytokeys.61.7904 (PMC4816983; doi:10.3897/phytokeys.61.7904)
Supplement: XML Treatment for Eugenia macedoi [file phytokeys.61.7904-treatment5.xml]

<!DOCTYPE tp:taxon-treatment
  PUBLIC "-//TaxonX//DTD Taxonomic Treatment Publishing DTD v0 20100105//EN" "tax-treatment-NSO.dtd">
<tp:taxon-treatment xmlns:tp="http://www.plazi.org/taxpub"><tp:treatment-meta><kwd-group><label>Taxon classification</label><kwd><named-content content-type="kingdom">Plantae</named-content></kwd><kwd><named-content content-type="order">Myrtales</named-content></kwd><kwd><named-content content-type="family">Myrtaceae</named-content></kwd></kwd-group><mixed-citation publication-type="journal"><person-group><name><surname>de Oliveira Bünger</surname><given-names>Mariana</given-names></name><name><surname>Mazine</surname><given-names>Fiorella Fernanda</given-names></name><name><surname>Lucas</surname><given-names>Eve J.</given-names></name><name><surname>Stehmann</surname><given-names>João Renato</given-names></name></person-group><article-title>Circumscription and synopsis of <italic><tp:taxon-name><tp:taxon-name-part taxon-name-part-type="genus">Eugenia</tp:taxon-name-part></tp:taxon-name></italic> section <italic><tp:taxon-name><tp:taxon-name-part taxon-name-part-type="section">Speciosae</tp:taxon-name-part></tp:taxon-name></italic> Bünger &amp; Mazine (<tp:taxon-name><tp:taxon-name-part taxon-name-part-type="family">Myrtaceae</tp:taxon-name-part></tp:taxon-name>)</article-title><source>PhytoKeys</source><day>25</day><month>2</month><year>2016</year><volume>2016</volume><issue>61</issue><fpage>73</fpage><lpage>80</lpage><pub-id pub-id-type="doi">10.3897/phytokeys.61.7904</pub-id></mixed-citation></tp:treatment-meta><tp:nomenclature><label>4.</label><tp:taxon-name>
            <tp:taxon-name-part taxon-name-part-type="genus">Eugenia</tp:taxon-name-part>
            <tp:taxon-name-part taxon-name-part-type="species">macedoi</tp:taxon-name-part>
          </tp:taxon-name><tp:taxon-authority>Mattos &amp; D. Legrand, Loefgrenia 67: 24. 1975.</tp:taxon-authority></tp:nomenclature><tp:treatment-sec sec-type="Type"><title>Type.</title><p>Brasil, Minas Gerais: Ituiutaba, San Vicente, 12 Sep. 1950, <italic>Macedo, A. 2574</italic> (holotype: MVM, not seen; isotype <named-content xmlns:xlink="http://www.w3.org/1999/xlink" content-type="dwc:institutional_code" xlink:type="simple">US</named-content>! [00603977])</p></tp:treatment-sec><tp:treatment-sec sec-type="Notes"><title>Notes.</title><p>
            <italic><tp:taxon-name><tp:taxon-name-part taxon-name-part-type="genus">Eugenia</tp:taxon-name-part> <tp:taxon-name-part taxon-name-part-type="species">macedoi</tp:taxon-name-part></tp:taxon-name></italic> is known only by two specimens colected in Minas Gerais and Goiás States (Brazil). This species is a shrub growing in the Cerrado biome (like <italic>savannas</italic>). Apparently it is the only species of the section that occurs in dry areas. This species has glabrescent leaves without cartilaginous margins, dots visible on both faces, leaf apices are acute, and the hypanthium is velutinous.</p></tp:treatment-sec></tp:taxon-treatment>
