# Supplementary material for: Circumscription and synopsis of Eugenia section Speciosae Bünger & Mazine (Myrtaceae)
Source: PhytoKeys. 2016 Feb 25;(61):73–80. doi: 10.3897/phytokeys.61.7904 (PMC4816983; doi:10.3897/phytokeys.61.7904)
Supplement: XML Treatment for Eugenia speciosa [file phytokeys.61.7904-treatment6.xml]

<!DOCTYPE tp:taxon-treatment
  PUBLIC "-//TaxonX//DTD Taxonomic Treatment Publishing DTD v0 20100105//EN" "tax-treatment-NSO.dtd">
<tp:taxon-treatment xmlns:tp="http://www.plazi.org/taxpub"><tp:treatment-meta><kwd-group><label>Taxon classification</label><kwd><named-content content-type="kingdom">Plantae</named-content></kwd><kwd><named-content content-type="order">Myrtales</named-content></kwd><kwd><named-content content-type="family">Myrtaceae</named-content></kwd></kwd-group><mixed-citation publication-type="journal"><person-group><name><surname>de Oliveira Bünger</surname><given-names>Mariana</given-names></name><name><surname>Mazine</surname><given-names>Fiorella Fernanda</given-names></name><name><surname>Lucas</surname><given-names>Eve J.</given-names></name><name><surname>Stehmann</surname><given-names>João Renato</given-names></name></person-group><article-title>Circumscription and synopsis of <italic><tp:taxon-name><tp:taxon-name-part taxon-name-part-type="genus">Eugenia</tp:taxon-name-part></tp:taxon-name></italic> section <italic><tp:taxon-name><tp:taxon-name-part taxon-name-part-type="section">Speciosae</tp:taxon-name-part></tp:taxon-name></italic> Bünger &amp; Mazine (<tp:taxon-name><tp:taxon-name-part taxon-name-part-type="family">Myrtaceae</tp:taxon-name-part></tp:taxon-name>)</article-title><source>PhytoKeys</source><day>25</day><month>2</month><year>2016</year><volume>2016</volume><issue>61</issue><fpage>73</fpage><lpage>80</lpage><pub-id pub-id-type="doi">10.3897/phytokeys.61.7904</pub-id></mixed-citation></tp:treatment-meta><tp:nomenclature><label>5.</label><tp:taxon-name>
            <tp:taxon-name-part taxon-name-part-type="genus">Eugenia</tp:taxon-name-part>
            <tp:taxon-name-part taxon-name-part-type="species">speciosa</tp:taxon-name-part>
          </tp:taxon-name><tp:taxon-authority>Cambess., Fl. Bras. Merid. (quarto ed.) 2(19): 351. 1832.</tp:taxon-authority><xref ref-type="fig" rid="F1">Fig. 1C, E, F</xref><!--PageBreak--><tp:nomenclature-citation-list><tp:nomenclature-citation><tp:taxon-name><tp:taxon-name-part taxon-name-part-type="genus">Phyllocalyx</tp:taxon-name-part> <tp:taxon-name-part taxon-name-part-type="species">speciosus</tp:taxon-name-part></tp:taxon-name><comment> (Cambess.) O. Berg, Fl. Bras. 27(2–3): 307. 1856.</comment></tp:nomenclature-citation><tp:nomenclature-citation><tp:taxon-name>
            <tp:taxon-name-part taxon-name-part-type="genus">Eugenia</tp:taxon-name-part>
            <tp:taxon-name-part taxon-name-part-type="species">longipetiolata</tp:taxon-name-part>
          </tp:taxon-name><comment>Type: Based on <tp:taxon-name><tp:taxon-name-part taxon-name-part-type="genus">Eugenia</tp:taxon-name-part> <tp:taxon-name-part taxon-name-part-type="species">speciosa</tp:taxon-name-part></tp:taxon-name> Cambess.</comment></tp:nomenclature-citation><!--PageBreak--><tp:nomenclature-citation><tp:taxon-name><tp:taxon-name-part taxon-name-part-type="genus">Phyllocalyx</tp:taxon-name-part> <tp:taxon-name-part taxon-name-part-type="species">retusus</tp:taxon-name-part></tp:taxon-name><comment> O. Berg, Fl. Bras. 14(1): 331. 1857.</comment></tp:nomenclature-citation><tp:nomenclature-citation><tp:taxon-name>
            <tp:taxon-name-part taxon-name-part-type="genus">Eugenia</tp:taxon-name-part>
            <tp:taxon-name-part taxon-name-part-type="species">speciosa</tp:taxon-name-part>
          </tp:taxon-name><comment>Type: Brazil. <italic>Habitat ad ripas flaminis Rio Pardo in Montevideo</italic>: Sellow s.n. (holotype B, probably destroyed; isotypes: K! [000276590], <named-content xmlns:xlink="http://www.w3.org/1999/xlink" content-type="dwc:institutional_code" xlink:type="simple">BR</named-content>! [0000005261277]).</comment></tp:nomenclature-citation><tp:nomenclature-citation><tp:taxon-name><tp:taxon-name-part taxon-name-part-type="genus">Phyllocalyx</tp:taxon-name-part> <tp:taxon-name-part taxon-name-part-type="species">limbatus</tp:taxon-name-part></tp:taxon-name><comment> O. Berg, Fl. Bras. 14(1): 332. 1857.</comment></tp:nomenclature-citation><tp:nomenclature-citation><tp:taxon-name>
            <tp:taxon-name-part taxon-name-part-type="genus">Eugenia</tp:taxon-name-part>
            <tp:taxon-name-part taxon-name-part-type="species">speciosa</tp:taxon-name-part>
          </tp:taxon-name><comment>Type: Brazil. <italic>Habitat ad Angra dos Reys in prov. Rio de Janeiro: Pohl 264, 5760., loco incerto ajusdem prov., Sellow</italic> s.n. (lectotype here designated <named-content xmlns:xlink="http://www.w3.org/1999/xlink" content-type="dwc:institutional_code" xlink:type="simple">BR</named-content>! [526061-Sellow]!; isolectotype: B (fl.), probably destroyed; W (fr.) [photo]!) .</comment></tp:nomenclature-citation><tp:nomenclature-citation><tp:taxon-name><tp:taxon-name-part taxon-name-part-type="genus">Phyllocalyx</tp:taxon-name-part> <tp:taxon-name-part taxon-name-part-type="species">macrosepalus</tp:taxon-name-part></tp:taxon-name><comment> O. Berg, Fl. Bras. 14(1): 332. 1857.</comment></tp:nomenclature-citation><tp:nomenclature-citation><tp:taxon-name>
            <tp:taxon-name-part taxon-name-part-type="genus">Eugenia</tp:taxon-name-part>
            <tp:taxon-name-part taxon-name-part-type="species">speciosa</tp:taxon-name-part>
          </tp:taxon-name><comment>Type: Brazil. <italic>Habitat ad Alegres et Manoel Jesu praedia in prov. Minarum</italic>: Mikan s.n., Pohl s.n. (lectotype here designated: <named-content xmlns:xlink="http://www.w3.org/1999/xlink" content-type="dwc:institutional_code" xlink:type="simple">BR</named-content>! [526984]; isolectotypes: M! [M-0171010], W [photo]!).</comment></tp:nomenclature-citation><tp:nomenclature-citation><tp:taxon-name><tp:taxon-name-part taxon-name-part-type="genus">Phyllocalyx</tp:taxon-name-part> <tp:taxon-name-part taxon-name-part-type="species">marginatus</tp:taxon-name-part></tp:taxon-name><comment> O. Berg, Fl. Bras. 14(1): 332. 1857.</comment></tp:nomenclature-citation><tp:nomenclature-citation><tp:taxon-name>
            <tp:taxon-name-part taxon-name-part-type="genus">Eugenia</tp:taxon-name-part>
            <tp:taxon-name-part taxon-name-part-type="species">speciosa</tp:taxon-name-part>
          </tp:taxon-name><comment>Type: Brazil. <italic>Habitat in prov. Rio de Janeiro</italic>: Martius s.n. (holotype: <named-content xmlns:xlink="http://www.w3.org/1999/xlink" content-type="dwc:institutional_code" xlink:type="simple">BR</named-content>! [526094].</comment></tp:nomenclature-citation><tp:nomenclature-citation><tp:taxon-name><tp:taxon-name-part taxon-name-part-type="genus">Eugenia</tp:taxon-name-part> <tp:taxon-name-part taxon-name-part-type="species">retusa</tp:taxon-name-part></tp:taxon-name><comment> (O.Berg) Nied., Nat. Pflanzenfam. 7: 82. 1893.</comment></tp:nomenclature-citation><tp:nomenclature-citation><tp:taxon-name>
            <tp:taxon-name-part taxon-name-part-type="genus">Eugenia</tp:taxon-name-part>
            <tp:taxon-name-part taxon-name-part-type="species">longipetiolata</tp:taxon-name-part>
          </tp:taxon-name><comment>Type: Based on <tp:taxon-name><tp:taxon-name-part taxon-name-part-type="genus">Phyllocalyx</tp:taxon-name-part> <tp:taxon-name-part taxon-name-part-type="species">retusus</tp:taxon-name-part></tp:taxon-name> O. Berg</comment></tp:nomenclature-citation><tp:nomenclature-citation><tp:taxon-name><tp:taxon-name-part taxon-name-part-type="genus">Eugenia</tp:taxon-name-part> <tp:taxon-name-part taxon-name-part-type="species">caldensis</tp:taxon-name-part></tp:taxon-name><comment> Kiaerskou, Enum. Myrt. Bras. 162. 1893.</comment></tp:nomenclature-citation><tp:nomenclature-citation><tp:taxon-name>
            <tp:taxon-name-part taxon-name-part-type="genus">Eugenia</tp:taxon-name-part>
            <tp:taxon-name-part taxon-name-part-type="species">longipetiolata</tp:taxon-name-part>
          </tp:taxon-name><comment>Type: Based on <tp:taxon-name><tp:taxon-name-part taxon-name-part-type="genus">Phyllocalyx</tp:taxon-name-part> <tp:taxon-name-part taxon-name-part-type="species">marginatus</tp:taxon-name-part></tp:taxon-name> O. Berg</comment></tp:nomenclature-citation><tp:nomenclature-citation><tp:taxon-name><tp:taxon-name-part taxon-name-part-type="genus">Eugenia</tp:taxon-name-part> <tp:taxon-name-part taxon-name-part-type="species">macrocalyx</tp:taxon-name-part></tp:taxon-name><comment> Mart. ex B.D.Jacks, Index Kew. 1: 908. 1893.</comment></tp:nomenclature-citation><tp:nomenclature-citation><tp:taxon-name>
            <tp:taxon-name-part taxon-name-part-type="genus">Eugenia</tp:taxon-name-part>
            <tp:taxon-name-part taxon-name-part-type="species">longipetiolata</tp:taxon-name-part>
          </tp:taxon-name><comment>Type: Based on <tp:taxon-name><tp:taxon-name-part taxon-name-part-type="genus">Phyllocalyx</tp:taxon-name-part> <tp:taxon-name-part taxon-name-part-type="species">macrosepalus</tp:taxon-name-part></tp:taxon-name> Berg</comment></tp:nomenclature-citation></tp:nomenclature-citation-list></tp:nomenclature><tp:treatment-sec sec-type="Type"><title>Type.</title><p>Brazil. <italic>In sabulosis prope praedium vulgo Fazenda d’Araucaria in prov. S.Pauli, floret Octobri</italic>: Saint-Hilaire s.n. (lectotype: P [P01902768]!; isolectotype: <named-content xmlns:xlink="http://www.w3.org/1999/xlink" content-type="dwc:institutional_code" xlink:type="simple">MPU</named-content>! [photo])</p></tp:treatment-sec><tp:treatment-sec sec-type="Notes"><title>Notes.</title><p>
            <italic><tp:taxon-name><tp:taxon-name-part taxon-name-part-type="genus">Eugenia</tp:taxon-name-part> <tp:taxon-name-part taxon-name-part-type="species">speciosa</tp:taxon-name-part></tp:taxon-name></italic> is a tree 5–12 m high from Atlantic Forest in southern and southeastern Brazil. It is common in rainforests and “restingas”. This species also occurs in montane Atlantic Forest in Minas Gerais State (Brazil) and also occurs in Paraguay, Argentina, Uruguay and Bolivia. This species has leaves with visible, salient dots on both faces, glabrous, obtuse apices with cartilaginous margins and a glabrous hypanthium.</p><p>The lectotypes chosen for <italic><tp:taxon-name><tp:taxon-name-part taxon-name-part-type="genus">Phyllocalyx</tp:taxon-name-part> <tp:taxon-name-part taxon-name-part-type="species">limbatus</tp:taxon-name-part></tp:taxon-name></italic> and <italic><tp:taxon-name><tp:taxon-name-part taxon-name-part-type="genus">Phyllocalyx</tp:taxon-name-part> <tp:taxon-name-part taxon-name-part-type="species">macrosepalus</tp:taxon-name-part></tp:taxon-name></italic> are from <named-content xmlns:xlink="http://www.w3.org/1999/xlink" content-type="dwc:institutional_code" xlink:type="simple">BR</named-content>; they were seen and we consider that the specimens that well represent the names. The lectotype that was chosen for <italic><tp:taxon-name><tp:taxon-name-part taxon-name-part-type="genus">Phyllocalyx</tp:taxon-name-part> <tp:taxon-name-part taxon-name-part-type="species">limbatus</tp:taxon-name-part></tp:taxon-name></italic> is a specimen that is a duplicate (isotype) of the specimen that was in B which was destroyed in the Second World War. For thus, we consider it as the lectotype for this species.</p></tp:treatment-sec><tp:treatment-sec><!--Section generated to contain objects referenced in tp:taxon-treatment.--><fig id="F1" position="float" orientation="portrait"><label>Figure 1.</label><caption><p>
          <bold>A, B</bold> Auxotelic inflorescence and foliaceous calyx, <italic><tp:taxon-name><tp:taxon-name-part taxon-name-part-type="genus">Eugenia</tp:taxon-name-part> <tp:taxon-name-part taxon-name-part-type="species">wentii</tp:taxon-name-part></tp:taxon-name></italic> (photo by B. Holst) <bold>C, E, F</bold> <italic><tp:taxon-name><tp:taxon-name-part taxon-name-part-type="genus">Eugenia</tp:taxon-name-part> <tp:taxon-name-part taxon-name-part-type="species">speciosa</tp:taxon-name-part></tp:taxon-name></italic>, mature fruit with decidous bracteoles, stem bark and position and format of the bracteoles (photos by M.O.Bünger); D <italic><tp:taxon-name><tp:taxon-name-part taxon-name-part-type="genus">Eugenia</tp:taxon-name-part> <tp:taxon-name-part taxon-name-part-type="species">longipetiolata</tp:taxon-name-part></tp:taxon-name></italic> (photo by M.O.Bünger).</p></caption><graphic xmlns:xlink="http://www.w3.org/1999/xlink" xlink:href="phytokeys-061-073-g001.jpg" position="float" orientation="portrait" xlink:type="simple" id="oo_79805.jpg"/></fig></tp:treatment-sec></tp:taxon-treatment>
